# Supplementary material for: Opto-thermophoretic fiber tweezers
Source: Nanophotonics. Author manuscript; Available in PMC 2021 Jul 20. (PMC8291374; doi:10.1515/nanoph-2018-0226)
Supplement: supplementary notes and videos [file NIHMS1625974-supplement-supplementary_notes_and_videos.zip]

Archive with 8 entries (7 files):
- Supplement/
- Supplement/Supplementary Information.docx
- Supplement/Supplementary video 1.mp4
- Supplement/Supplementary video 2.mp4
- Supplement/Supplementary video 3.mp4
- Supplement/Supplementary video 4.mp4
- Supplement/Supplementary video 5.mp4
- Supplement/Thumbs.db
